# Supplementary material for: Virome of Ixodes ricinus, Dermacentor reticulatus, and Haemaphysalis concinna Ticks from Croatia
Source: Viruses. 2022 Apr 29;14(5):929. doi: 10.3390/v14050929 (PMC9146755; doi:10.3390/v14050929)
Supplement: Supplementary file 1 [file viruses-14-00929-s001.zip]

Archive with 1 entries (1 files):
- viruses-1683288-supplementary.xlsx
