# Supplementary material for: Virome of Ixodes ricinus, Dermacentor reticulatus, and Haemaphysalis concinna Ticks from Croatia
Source: Viruses. 2022 Apr 29;14(5):929. doi: 10.3390/v14050929 (PMC9146755; doi:10.3390/v14050929)
Supplement: Supplementary file 1 [file viruses-14-00929-s001.zip › viruses-1683288-supplementary.xlsx]

## Sheet: Table S1
Pool ID	Tick Species	Number of Raw Reads	Number of Reads after Host Subtraction	Number of viral contigs	Viruses Identified	Genome Coverage	Sequencing Depth (# of mapped reads)
Pool 1	D. reticulatus	36876313	2289313	123	Dermacentor reticulatus pestivirus-like virus 1 Dermacentor reticulatus rhabdovirus 1 Dermacentor reticulatus uukuvirus 1 (L/S)	100% 100% 100%/100%	6,680 1.102 14,303/3,417
Pool 2	D. reticulatus	31385407	2081620	76	Dermacentor reticulatus pestivirus-like virus 1 Dermacentor reticulatus rhabdovirus 1 Dermacentor reticulatus uukuvirus 1 (L/S)	100% 99.6% 100%/100%	4,780 1,067 12,427/3,490
Pool 3	D. reticulatus	35152075	2092825	83	Dermacentor reticulatus pestivirus-like virus 1 Dermacentor reticulatus rhabdovirus 1 Dermacentor reticulatus uukuvirus 1 (L/S)	100% 95.5% 100%/100%	2,029 561 9,268/2,776
Pool 4	D. reticulatus	9427433	4355785	14	NA	NA	NA
Pool 5	D. reticulatus	36239904	1972106	143	Dermacentor reticulatus pestivirus-like virus 1 Dermacentor reticulatus rhabdovirus 1 Dermacentor reticulatus uukuvirus 1 (L/S)	100% 99.3% 100%/100%	11,135 1,416 12,601/4,114
Pool 6	D. reticulatus	49317243	2349258	158	Dermacentor reticulatus pestivirus-like virus 1 Dermacentor reticulatus rhabdovirus 1 Dermacentor reticulatus uukuvirus 1 (L/S)	100% 99.7% 100%/100%	14,709 1,816 11,267/3,997
Pool 7	I. ricinus	29731263	4093536	338	Ixodes ricinus orinovirus-like virus 1 Groutenhout norwavirus (L/S) Bronnoya virus (L/M) Ixodes ricinus bunyavirus-like virus 1 (L/M) Ixodes ricinus picorna-like virus 1 Ixodes ricinus sobemo-like virus 1 Ixodes ricinus noda-like virus 1 Norway Phlebovirus (L/S)	100% 97.8%/100% 100%/100% 100%/100% 100% 100% 100% 82.1%/88.4%	216,394 1,085/1,742 4,515/1,130 25,354/5,824 76,980 4,865 909 229/121
Pool 8	H. concinna	49888842	42010805	16	NA	NA	NA
